# Supplementary material for: Accuracy of novel antigen rapid diagnostics for SARS-CoV-2: A living systematic review and meta-analysis
Source: PLoS Med. 2021 Aug 12;18(8):e1003735. doi: 10.1371/journal.pmed.1003735 (PMC8389849; doi:10.1371/journal.pmed.1003735)
Supplement: S2 Table — (XLSX) [file pmed.1003735.s013.xlsx]

## Sheet: S1 Table
S2 Table. List of original data. Caption: CI = Confidence interval
Used Data								Extracted Data							Persons tested
Author	Study location	Sample type	Sample condition	IFU conform	Sample size	Sensitivity	Specificity	Sample size	Sensitivity	lower CI	upper CI	Specificity	lower CI	upper CI
AAZ, COVID-VIRO (LFA)
[287] Schwob, a35.3	Switzerland	NP	fresh	yes	324	84,1% (95% CI 76,9-89,7)	100% (95% CI 98,0*-100*) Cis were missing	324	0.841	0.769	0.897	1	#	#	symptomatic
Abbott, BinaxNOW (LFA)
[224] Pollock, f17.1	USA	AN	fresh	yes	2308	77,4% (95% CI 72,2-82,1)	99,4% (95% CI 99,0-99,7)	2308	0.781	0.774	0.722	0.994	0.99	0.997	screening independent of symptoms
[283] Pilarowski, a29.1	USA	AN/MT	fresh	yes	878	57,7% (95% CI 36,9*-76,6*) Statistical variation	100%* (95% CI 99,6*-100*) Statistical variation	878	0.577	0.681	0.998	0.999	0.994	0.999	screening independent of symptoms
[197] James, f23.1	USA	AN	fresh	yes	2339	56,6% (95% CI 48,3*-64,6*) Statistical variation	99,9% (95% CI 99,6*-100) Statistical variation	2339	0.565	0.487	0.645	0.999	0.997	1	symptomatic, screening independent of symptoms
[217] Okoye, f51.1	USA	MT	fresh	yes	2645	53,3% (95% CI 37,9*-68,3*) Statistical variation	100% (95% CI 99,9-100)	2645	0.533	0.391	0.671	1	0.999	1	screening indepent of symptoms
Abbott, Panbio (LFA)
[175] Domínguez Fernández, f49.1	Spain	unclear	fresh	unclear	30	95,0% (95% CI 75,1*-99,9*) CIs were missing	100% (95% CI 69,2*-100*) CIs were missing	30	0.95	#	#	1	#	#	unclear
[250] Alemany, a02.1	Spain	NP	banked	no	919	93,4% (95% CI 91,5-95,0)	100% (95% CI 95,8-100)	919	0.934	0.915	0.95	1	0.958	1	symptomatic, high risk contact
[184] FINDdx, f42.2	Germany	NP	fresh	yes	281	90,9% (95% CI 78,3*-97,5*) Statistical variation	99,2% (95% CI 97,0-99,9*) Statistical variation	281	0.909	0.788	0.964	0.992	0.97	0.998	symptomatic, high risk contact
[276] Merino-Amador, a25.1	Spain	NP	fresh	yes	958	90,5% (95% CI 87,0*-93,4*) Statistical variation	98,8% (95% CI 97,6*-99,5*) Statistical variation	958	0.905	0.875	0.936	0.988	0.98	0.997	symptomatic
[267] Krüger, a52.1	Germany	NP	fresh	yes	1034	87,5% (95% CI 79,6*-93,2*) Statistical variation	99,9% (95% CI 99,4-100)	1034	0.875	0.798	0.925	0.999	0.994	1	high risk contact
[287] Schwob, a35.2	Switzerland	NP	fresh	yes	271	86,1% (95% CI 78,6-91,7)	100% (95% CI 97,6*-100*) CIs were missing	271	0.861	0.786	0.917	1	#	#	symptomatic
[235] Stokes, f65.1	Canada	NP	fresh	yes	1641	86,2%* (95% CI 81,5*-90,1*) Statistical variation	99,9% (95% CI 99,5-100)	1641	0.861	0.813	0.9	0.999	0.995	1	symptomatic
[252] Berger, a05.1	Switzerland	NP	fresh	yes	535	85,5% (95% CI 78,0-91,2)	100% (95% CI 99,1-100)	535	0.855	0.78	0.912	1	0.991	1	symptomatic, high risk contact
[177] Faíco-Filho, f63.1	Brazil	NP	fresh	yes	127	84,3% (95% CI 73,6*-91,9*) Statistical variation	98,2%* (95% CI 90,6*-100*) Statistical variation	127	0.84	0.75	0.938	0.98	0.96	0.988	symptomatic, high risk contact
[196] Jääskeläinen, f50.3	Finland	NP	banked	no	190	82,9%* (95% CI 76,0*-88,5*) Statistical variation	100% (95% CI 90,7*-100*) CIs were missing	190	0.83	0.761	0.881	1	#	#	symptomatic, screening independent of symptoms
[247] Abdulrahman, a01.1	Bahrain	AN/MT	fresh	no	4183	82,1% (95% CI 79,2-84,8)	99,1% (95% CI 98,8-99,4)	4183	0.821	0.792	0.848	0.991	0.988	0.994	symptomatic
[263] Gremmels, a12.2	Netherlands	NP	fresh	yes	208	81,0% (95% CI 69,1*-89,8*) Statistical variation	100% (95% CI 97,5-100)	208	0.81	0.69	0.899	1	0.975	1	unclear
[214] Ngo Nsoga, f28.1	Switzerland	OP	fresh	no	402	81,0% (95% CI 74,2-86,6)	99,1% (95% CI 96,9-99,9)	402	0.81	0.742	0.866	0.991	0.969	0.999	symptomatic, high risk contact
[245] Yin, f82.2	Belgium	NP	banked	yes	101	80,8% (95% CI 68,1-89,2)	not provided	101	0.808	0.681	0.892	#	#	#	symptomatic
[249] Albert, a03.1	Spain	NP	fresh	yes	412	79,6% (95% CI 66,5*-89,4*) Statistical variation	100% (95% CI 99,0-100)	412	0.796	0.67	0.888	1	0.987	1	symptomatic
[250] Alemany, a02.2	Spain	AN/MT	banked	no	487	79,5% (95% CI 71,0-86,4)	98,6%* (95% CI 96,9-99,6) Statistical variation	487	0.795	0.71	0.864	0.987	0.969	0.996	screening independent of symptoms
[258] Fenollar, a11.1	France	NP	fresh	yes	341	75,5% (95% CI 69,0*-81,2*) Statistical variation	94,9% (95% CI 89,8*-97,9*) Statistical variation	341	0.755	0.695	0.815	0.949	0.912	0.986	high risk contact
[270] Linares, a20.1	Spain	NP	fresh	unclear	255	73,3% (95% CI 60,3*-83,9*)	100% (95% CI 98,1*-100*) CIs were missing	255	0.733	0.622	0.838	1	#	#	symptomatic, high risk contact
[263] Gremmels, a12.1	Netherlands	NP	fresh	yes	1367	72,7*% (95% CI 64,5-79,9) Statistical variation	100% (95% CI 99,7-100)	1367	0.726	0.645	0.799	1	0.997	1	symptomatic, high risk contact, screening independent of symptoms
[192] Halfon, f18.1	France	NP	unclear	no	200	72,0% (95% CI 62,1*-80,5*) Statistical variation	99,0% (95% CI 94,6*-100) Statistical variation	200	0.72	0.62	0.81	0.99	0.95	1	symptomatic, screening independent of symptoms
[253] Bulilete, a07.1	Spain	NP	fresh	yes	1362*	71,4% (95% CI 63,2*-78,7) Statistical variation	99,8% (95% CI 99,4-99,9)	1369	0.714	0.631	0.787	0.998	0.994	0.999	symptomatic, high risk contact
[165] Akingba, f30.1	Southafrica	NP	fresh	unclear	657*	69,7%* (95% CI 61,5*-77,0*) Statistical variation	99,4%* (95% CI 98,3*-99,9*) Statistical variation	677	0.692	0.614	0.758	0.99	0.988	0.992	symptomatic
[174] Del Vecchio, f66.1	Italy	unclear	fresh	unclear	1441	68,9% (95% CI 55,7-80,1)	99,9% (95% CI 99,6-100)	1441	0.689	0.557	0.801	0.999	0.996	1	symptomatic, high risk contact
[178] Favresse, f31.2	Belgium	NP	fresh	no	188	67,7% (95% CI 57,4-76,9)	100% (95% CI 96,1-100)	188	0.677	0.574	0.769	1	0.961	1	symptomatic, screening independent of symptoms
[257] Drevinek, a10.1	Czech Republic	NP	fresh	yes	591	66,4% (95% CI 59,8*-72,5*) Statistical variation	100% (95% CI 99,0-100)	591	0.664	0.599	0.722	1	0.99	1	high risk contact
[205] L’Huillier, f72.1	Switzerland	NP	fresh	yes	822	65,5%* (95% CI 56,3*-74,0) Statistical variation	99,9%* (95% CI 99,2*-100) Statistical variation	822	0.66	0.57	0.74	1	1	1	symptomatic, high risk contact, screening independent of symptoms
[221] Pérez-García, f52.2	Spain	NP	banked	no	320	60,0% (95% CI 52,2-67,4)	100% (95% CI 97,6-100)	320	0.6	0.522	0.674	1	0.976	1	symptomatic, high risk contact
[248] Agullo, a56.1	Spain	NP	fresh	yes	652*	57,6%* (95% CI 48,7*-66,1*) Statistical variation	99,8% (95% CI 98,9*-100) Statistical variation	#	0.573	0.483	0.658	0.998	0.988	1	symptomatic
[267] Krüger, a52.2	Germany	OP	fresh	no	74	50,0% (95% CI 1,3-98,7)	100% (95% CI 94,9-100)	74	0.5	0.013	0.987	1	0.949	1	high risk contact
[286] Schildgen, a33.2	Germany	BAL/TW	unclear	no	73	50,0% (95% CI 34,2*-65,8*) CIs not provided	77,4% (95% CI 58,9*-90,4*) CIs not provided	73	0.5	#	#	0.774	#	#	unclear
[292] Torres, a37.1	Spain	NP	fresh	yes	634	48,1% (95% CI 36,7*-59,6*) Statistical variation	100% (95% CI 99,3-100)	634	0.481	0.374	0.589	1	0.993	1	high risk contact
[244] Wagenhäuser, f89.2	Germany	OP	fresh	no	1029	46,7% (95% CI 24,8-69,9)	99,6% (95% CI 99,0-99,9)	1029	0.467	0.248	0.699	0.996	0.99	0.999	symptomatic, high risk contact, screening independent of symptoms
[243] Villaverde, f55.1	Spain	NP	fresh	yes	1620	45,4% (95% CI 34,1-57,2)	99,8% (95% CI 99,4-99,9)	1620	0.454	0.341	0.572	0.998	0.994	0.999	symptomatic
[248] Agullo, a56.2	Spain	AN/MT	fresh	no	659	44,7% (95% CI 36,1-53,6)	100% (95% CI 99,3*-100) Statistical variation	659	0.447	0.361	0.536	1	0.991	1	symptomatic
[279] Olearo, a54.2	Germany	OP	unclear	no	184	44,0%* (95% CI 33,2*-55,3*) Statistical variation	100% (95% CI 96,4*-100) Statistical variation	184	0.446	0.343	0.553	1	0.963	1	unclear
[170] Caruana, f34.2	Switzerland	NP	fresh	no	532	41,2% (95% CI 32,1*-50,8*) CIs were not provided	99,5% (95% CI 98,3*-99,9*) CIs were not provided	532	0.412	#	#	0.995	#	#	symptomatic, screening independent of symptoms
[167] Baro, f33.1	Spain	NP	banked	no	286	38,6% (95% CI 29,1-48,8)	99,5% (95% CI 97,0-100)	286	0.386	0.291	0.488	0.995	0.97	1	screening independent of symptoms
[248] Agullo, a56.3	Spain	saliva	fresh	no	610	23,1% (95% CI 16,0*-31,7*) Statistical variation	100% (95% CI 99,2*-100) Statistical variation	610	0.231	0.162	0.319	1	0.99	1	symptomatic
[213] Muhi, f90.1	Australia	NP	fresh	yes	2413	not provided	100% (95% CI 99,7-100)	2413	#	#	#	1	0.997	1	symptomatic, high risk contact
Abbott, Panbio (nasal sampling) (LFA)
[184] FINDdx, f42.1	Germany	AN/MT	fresh	yes	281	86,4% (95% CI 72,6*-94,8*) Statistical variation	99,2% (95% CI 97,0-99,9*) Statistical variation	281	0.864	0.733	0.939	0.992	0.97	0.998	symptomatic, high risk contact
Access Bio, CareStart COVID-19 Antigen Test (LFA)
[225] Pollock, f59.1	USA	AN	fresh	yes	1498	57,7% (95% CI 51,1-64,1)	98,3% (95% CI 97,5-99,0)	1498	0.577	0.511	0.641	0.983	0.975	0.99	symptomatic, high risk contact
Assure Tech, Ecotest COVID-19 Antigen Rapid Test (LFA)
[194] Homza, f87.1	Czech Republic	NP	fresh	yes	318	75,7% (95% CI 66,5-83,5)	96,7% (95% CI 93,3-98,7)	318	0.757	0.665	0.835	0.967	0.933	0.987	symptomatic, high risk contact
Becton, Dickinson and Company, BD Veritor (requires reader)
[281] Pekosz, a28.1	USA	NP	fresh	no	251	96,4% (95% CI 81,7*-99,9*) Statistical variation	98,7% (95% CI 96,1-99,7)	251	0.964	0.823	0.994	0.987	0.961	0.997	symptomatic
[293] Van der Moeren, a39.1	Netherlands	MT/OP	banked	no	351*	94,1% (95% CI 71,1-100)	100% (95% CI 98,9-100)	354	0.941	0.711	1	1	0.989	1	symptomatic
[190] Marti, f46.2	USA	AN	fresh	unclear	unknown	93,8% (95% CI 79,2*-99,2*) CIs not provided	not provided	unknown	0.938	#	#	1	#	#	symptomatic
[245] Yin, f82.1	Belgium	NP	banked	yes	177	87,7% (95% CI 80,0-92,7)	not provided	177	0.877	0.801	0.927	#	#	#	symptomatic
[296] Young, a43.1	USA	NP	banked	no	251	76,3%* (95% CI 59,8*-88,6*) Values not provided	99,5%* (95% CI 97,4*-99,9*) Values not provided	251	#	#	#	#	#	#	symptomatic
[202] Kilic, f71.1	USA	AN	fresh	yes	1384	66,4% (95% CI 57,0-74,9)	98,8% (95% CI 98,1-99,3)	1384	0.664	0.57	0.749	0.988	0.981	0.993	symptomatic
[231] Schuit, f64.1	Netherlands	NP	fresh	no	2678	63,9% (95% CI 57,4-70,1)	99,6% (95% CI 99,3-99,8)	2678	0.639	0.574	0.701	0.996	0.993	0.998	high risk contact, screening independent of symptoms
[170] Caruana, f34.4	Switzerland	NP	fresh	no	532	41,2% (95% CI 32,1*-50,8*) CIs not provide	99,8%* (95% CI 98,7*-100*) CIs not provided	532	0.412	#	#	0.997	#	#	symptomatic, screening independent of symptoms
Becton, Dickinson and Company, Hometest (LFA)
[234] Stohr, f45.1	Netherlands	AN	fresh	unclear	1604	48,9% (95% CI 41,3*-56,5*)	99,9% (95% CI 99,5-100)	1604	0.489	0.416	0.562	0.999	0.995	1	symptomatic, screening independent of symptoms
Beijing Savant Biotechnology, SARS-CoV-2 detection kit (LFA)
[295] Weitzel, a41.3	Chile	NP/OP	banked	no	109	16,7% (95% CI 9,2*-26,8*) Statistical variation	100% (95% CI 88,8*-100) Statistical variation	109	0.167	0.1	0.165	1	0.89	1	symptomatic
Biotime, COVID-19 Antigen Test Cassette (LFA)
[232] Seitz, f68.1	Austria	saliva	fresh	yes	40	44,4% (95% CI 21,5*-69,2*) CIs not provided	100% (95% CI 84,6*-100*) CIs not provided	40	0.444	#	#	1	#	#	screening independent of symptoms
Bionote, NowCheck (LFA)
[185] FINDdx, f91.1	Brazil	AN	fresh	yes	218	89,9% (95% CI 81,0*-95,5*) Statistical variation	98,6% (95% CI 94,9-99,8*) Statistical variation	218	0.899	0.813	0.948	0.986	0.949	0.996	symptomatic
[185] FINDdx, f91.2	Brazil	NP	fresh	yes	218	89,9% (95% CI 81,0*-95,5*) Statistical variation	98,6% (95% CI 94,9-99,8*) Statistical variation	218	0.899	0.813	0.948	0.986	0.949	0.996	symptomatic
[259] FINDdx, a61.1	Brazil	NP	fresh	yes	400	89,2% (95% CI 81,5*-94,5*) Statistical variation	97,3% (95% CI 94,8-98,8*) Statistical variation	400	0.892	0.817	0.939	0.973	0.948	0.986	symptomatic
[228] Rottenstreich, f53.1	Israel	NP	unclear	unclear	1326	55,6% (95% CI 21,2-86,3)	100% (95% CI 99,7-100)	1326	0.556	0.212	0.863	1	0.997	1	screening indepent of symptoms
Biotical Health, SARS-CoV-2 Ag Card (LFA)
[178] Favresse, f31.1	Belgium	NP	fresh	no	188	66,7% (95% CI 56,3-76,0)	98,9% (95% CI 94,1-99,9)	188	0.667	0.563	0.76	0.988	0.941	0.999	symptomatic, screening independent of symptoms
CerTest Biotec, SARS-CoV-2 one step test card (LFA)
[221] Pérez-García, f52.1	Spain	NP	banked	no	320	53,5% (95% CI 45,7-61,2)	100% (95% CI 97,6-100)	320	0.535	0.457	0.612	1	0.976	1	symptomatic, high risk contact
Coris BioConcept, COVID-19 Ag Respi-Strip (LFA)
[245] Yin, f82.3	Belgium	NP	banked	yes	135	80,0% (95% CI 69,2-87,7)	not provided	135	0.8	0.692	0.877	#	#	#	symptomatic
[277] Mertens, a48.1	Belgium	NP	banked	no	328	57,6% (95% CI 48,7*-66,1*) CIs not provided	99,5% (95% CI 97,2*-100*) CIs not provided	328	0.576	#	#	0.995	#	#	symptomatic
[269] Lambert-Niclot, a18.1	France	NP	fresh	no	138	50,0% (95% CI 39,5-60,5)	100% (95% CI 92,0*-100) Statistical variation	138	0.5	0.395	0.605	1	0.918	1	unclear
[4] Krüger, a17.3	Germany/England	NP/OP	unclear	no	417	50,0% (95% CI 21,5*-78,5) Statistical variation	95,8% (95% CI 93,4-97,4)	417	0.5	0.215	0.785	0.958	0.934	0.974	symptomatic, high risk contact
[172] Ciotti, f24.1	Italy	NP	fresh	unclear	50	30,8% (95% CI 17,0-47,6)	100% (95% CI 71,5-100)	50	0.308	0.17	0.476	1	0.715	1	symptomatic
[288] Scohy, a34.1	Belgium	NP	fresh	no	148	30,2% (95% CI 21,7-39,9)	100% (95% CI 91,6*-100*) CIs not provided	148	0.302	0.217	0.399	1	#	#	symptomatic, screening independent of symptoms
[294] Veyrenche, a40.1	France	NP	fresh	no	65	28,9%* (95% CI 16,4*-44,3*) Statistical variation	100% (95% CI 83,2-100)	65	0.29	0.157	0.423	1	0.832	1	symptomatic
Denka, Quick Navi (LFA)
[237] Takeuchi, f12.1	Japan	NP	fresh	unclear	1186	86,7% (95% CI 78,6-92,5)	100% (95% CI 99,7-100)	1186	0.867	0.786	0.925	1	0.997	1	symptomatic, screening independent of symptoms
[238] Takeuchi, f60.1	Japan	AN	fresh	unclear	862	72,5% (95% CI 58,3-84,1)	100% (95% CI 99,5*-100) Statistical variation	862	0.715	0.583	0.841	1	0.993	1	symptomatic, high risk contact
DiaSorin, LIAISON SARS-CoV-2 Ag (LFA)
[206] Lefever, f70.1	Belgium	NP	banked	no	414	67,6%* (95% CI 60,8*-74,0*) Statistical variation	100% (95% CI 98,3*-100) Statistical variation	414	0.657	0.589	0.719	1	0.978	1	symptomatic, high risk contact, screening independent of symptoms
Dräger, Antigen Test SARS-CoV-2 (LFA)
[218] Osmanodja, f79.1	Germany	NP/OP	fresh	yes	379	88,6% (95% CI 78,7-94,9)	99,7% (95% CI 98,2-100)	379	0.886	0.787	0.949	0.997	0.982	1	symptomatic, screening independent of symptoms
E25Bio, Rapid Diagnostic Test (LFA)
[223] Pickering, f73.2	United Kingdom	AN/OP	banked	no	200	75,0% (95% CI 65,3*-83,1*) Statistical variation	86% (95% CI 77,6*-92,1*) Statistical variation	200	0.75	0.657	0.825	0.86	0.779	0.915	unclear
EcoDiagnostica, COVID-19 Ag (LFA)
[180] Filgueiras, f14.1	Brazil	NP	fresh	unclear	150	69,1% (95% CI 55,2*-80,9*) Statistical variation	98,8% (95% CI 93,5*-100) Statistical variation	150	0.69	0.55	0.81	0.98	0.94	1	symptomatic
Fujirebio, ESPLINE SARS-CoV-2 (LFA)
[290] Takeda, a50.1	Japan	NP	unclear	no	162	80,6%* (95% CI 68,6*-89,6*) Values not provided	100%* (95% CI 96,4*-100*) Values not provided	162	#	#	#	#	#	#	unclear
[186] FINDdx, f92.1	Germany	NP/OP	fresh	no	723	78,6% (95% CI 69,8*-85,8*) Statistical variation	100% (95% CI 99,4-100)	723	0.786	0.701	0.852	1	0.994	1
[230] Sberna, f83.1	Italy	saliva	unclear	unclear	136	8,1% (95% CI 2,7-17,8)	100% (95% CI 95,1-100)	136	0.081	0.027	0.178	1	0.951	1	symptomatic
Fujirebio, Lumipulse G SARS-CoV-2 Ag (requires reader)
[189] Gili, f57.2	Italy	NP	banked	no	226	100% (95% CI 96,0*-100*) Statistical variation	92,1% (95% CI 90,7*-93,4*) Statistical variation	226	1	0.96	1	0.948	0.936	0.958	symptomatic, high risk contact, screening independent of symptoms
[189] Gili, f57.1	Italy	NP	fresh	no	1738	90,5% (95% CI 82,8*-95,6*) Statistical variation	91,6% (95% CI 85,5*-95,7*) Statistical variation	1738	0.926	0.854	0.97	0.908	0.845	0.952	symptomatic, high risk contact
[193] Hirotsu, f47.1	Japan	NP	banked	no	1033	92,5% (95% CI 79,6*-98,4*) CI not provided	100%* (95% CI 99,6*-100*) Values not provided	1033	0.925	#	#	#	#	#	symptomatic, high risk contacts
[168] Basso, f10.1	Italy	NP	fresh	yes	234	81,6% (95% CI 71,9*-89,1*) Statistical variation	93,9%* (95% CI 88,7*-97,2*) Statistical variation	234	0.816	0.71	0.895	0.938	0.862	0.98	symptomatic, high risk contact
[166] Asai, f74.1	Japan	saliva	unclear	yes	305	77,8% (95% CI 65,5*-87,3*) CI not provided	98,3% (95% CI 95,8*-99,5*) CI not provided	305	0.778	#	#	0.983	#	#	symptomatic, high risk contact
[168] Basso, f10.2	Italy	saliva	fresh	yes	223	41,3% (95% CI 30,4-52,8)	98,6% (95% CI 95,0-99,8)	223	0.413	0.304	0.528	0.986	0.95	0.998	symptomatic, high risk contact
Guangzhou Wondfo Biotech, 2019-nCoV Antigen Test (LFA)
[183] FINDdx, f41.1	Switzerland	NP	fresh	yes	328	85,7% (95% CI 73,8*-93,6*) Statistical variation	100% (95% CI 98,7*-100*) Statistical variation	328	0.857	0.743	0.926	1	0.986	1	symptomatic, high risk contact, screening independent of symptoms
Humasis, COVID-19 Ag Test (LFA)
[169] Bruzzone, f86.2	Italy	unclear	banked	no	21	85,7% (95% CI 63,7*-97*) Statistical variation	not provided	21	0.857	0.654	0.95	#	#	#	unclear
Healgen, Rapid COVID-19 Ag Test (LFA)
[178] Favresse, f31.3	Belgium	NP	fresh	no	188	77,1% (95% CI 67,4-85,1)	96,7% (95% CI 90,8-99,3)	188	0.771	0.674	0.851	0.967	0.908	0.993	symptomatic, screening independent of symptoms
ichroma, COVID-19 AG (requires reader)
[181] FINDdx, f39.1	Switzerland	NP	fresh	yes	232	73,2% (95% CI 57,1*-85,8*) Statistical variation	100% (95% CI 98,0-100)	232	0.732	0.581	0.843	1	0.98	1	symptomatic, high risk contact, screening independent of symptoms
Innova Medical Group, INNOVA SARS-CoV-2 Antigen Rapid Qualitative Test (LFA)
[223] Pickering, f73.1	United Kingdom	AN/OP	banked	no	200	89,0% (95% CI 81,2*-94,4*) Statistical variation	99,0% (95% CI 94,6-100)	200	0.89	0.814	0.938	0.99	0.946	1	unclear
[195] Houston, f25.1	United Kingdom	NP	fresh	yes	242	86,4% (95% CI 81,9*-90,2*) Statistical variation	95,1% (95% CI 92,7*-96,9*) Statistical variation	242	0.864	0.811	0.9	0.951	0.926	0.967	symptomatic
[] Pickering, f73.10	United Kingdom	AN/OP	banked	no	23	82,6% (95% CI 61,2*-95,0*) CI not provided	not provided	23	0.826	#	#	#	#	#
[] Pickering, f73.11	United Kingdom	AN/OP	banked	no	23	82,6% (95% CI 61,2*-95,0*) CI not provided	not provided	23	0.826	#	#	#	#	#
[222] Peto, f21.1	United Kingdom	unclear	unclear	unclear	6954	not provided	99,7% (95% CI 99,5*-99,8*) CI not provided	6954	#	#	#	0.997	#	#	unclear
[222] Peto, f21.4	United Kingdom	unclear	unclear	unclear	198	78,8% (95% CI 72,4-84,3)	not provided	198	0.788	0.724	0.843	#	#	#	unclear
[] Pickering, f73.12	United Kingdom	AN/OP	banked	no	23	78,3% (95% CI 56,3*-92,5*) CI not provided	not provided	23	0.783	#	#	#	#	#
[223] Pickering, f73.8	United Kingdom	AN/OP	banked	no	110	78,2% (95% CI 69,3*-85,5*) Statistical variation	not provided	110	0.782	0.7	0.849	#	#	#	unclear
[222] Peto, f21.3	United Kingdom	unclear	unclear	unclear	223	70,0% (95% CI 63,5-75,9)	not provided	223	0.7	0.635	0.759	#	#	#	unclear
[246] Young, f56.1	United Kingdom	NP	fresh	unclear	803	62,1%*(95% CI 55,3*-68,7*) Statistical variation	100% (95% CI 99,4-100)	803	0.624	0.556	0.69	1	0.994	1	symptomatic, screening independent of symptoms
[222] Peto, f21.2	United Kingdom	unclear	unclear	unclear	372	57,5% (95% CI 52,3-62,6)	not provided	372	0.575	0.523	0.626	#	#	#	unclear
[179] Ferguson, f85.1	United Kingdom	AN	fresh	yes	720	3,2% (95% CI 0,6-15,6)	100% (95% CI 99,5-100)	720	0.0323	0.006	0.155	1	0.995	1	screening independent of symptoms
JOYSBIO Biotechnology, COVID-19 Antigen Rapid Test Kit (LFA)
[182] FINDdx, f40.1	Switzerland	NP	fresh	yes	265	70,5% (95% CI 54,8*-83,2*) Statistical variation	99,1% (95% CI 96,8*-99,9*) Statistical variation	265	0.705	0.558	0.818	0.991	0.968	0.998	symptomatic, high risk contact, screening independent of symptoms
[194] Homza, f87.2	Czech Republic	NP	fresh	yes	225	57,8% (95% CI 46,9-68,1)	98,5% (95% CI 94,8-99,8)	225	0.578	0.469	0.681	0.985	0.948	0.998	symptomatic, high risk contact
Lab Care Diagnostics, PathoCatch/ACCUCARE SARS-CoV-2 Antigen Test (LFA)
[239] Thakur, f88.1	India	NP	fresh	yes	677	34,5% (95% CI 24,5-45,6)	99,8% (95% CI 99,1-100)	677	0.345	0.245	0.456	0.998	0.991	1	screening independent of symptoms
Lepu Medical, SARS-CoV-2 Antigen Rapid Test Kit (LFA)
[167] Baro, f33.4	Spain	NP	banked	no	286	45,5% (95% CI 35,6-55,8)	89,2% (95% CI 83,8-93,3)	286	0.455	0.356	0.558	0.892	0.838	0.933	screening independent of symptoms
Liming Bio, SARS-CoV-2 Ag-RDT (LFA)
[295] Weitzel, a41.2	Chile	NP/OP	banked	no	19	0% (95% CI 0-29,9)	90,0% (95% CI 59,6-98,2)	19	0	0	0.299	0.9	0.596	0.982	symptomatic
LumiraDx, COVID-19 SARS-CoV-2 Antigen Test (requires reader)
[176] Drain, f43.1	UK/US	AN	fresh	yes	257	97,6% (95% CI 91,6*-99,7*) Statistical variation	96,6% (95% CI 92,6*-98,7*) Statistical variation	257	0.976	0.916	0.993	0.966	0.927	0.984	symptomatic, screening independent of symptoms
[176] Drain, f43.2	UK/US	NP	fresh	yes	255	97,5% (95% CI 86,8*-99,9*) Statistical variation	97,7% (95% CI 94,7-99,2*) Statistical variation	255	0.975	0.871	0.99	0.977	0.947	0.99	symptomatic, screening independent of symptoms
[204] Krüger, f58.1	Germany	MT	fresh	yes	761	82,2% (95% CI 75,0*-88,0*) Statistical variation	99,3% (95% CI 98,3-99,7)	761	0.822	0.752	0.875	0.993	0.983	0.997	symptomatic, high risk contact
[169] Bruzzone, f86.6	Italy	unclear	banked	no	23	69,6% (95% CI 47,1*-86,8*) Statistical variation	not provided	23	0.696	0.494	0.844	#	#	#	unclear
[203] Kohmer, f32.4	Germany	NP	fresh	no	100	50,0% (95% CI 38,1-61,9)	100% (95% CI 86,8-100)	100	0.5	0.381	0.619	1	0.868	1	screening independent of symptoms
[211] Micocci, f77.1	United Kingdom	NP	fresh	unclear	241	75,0%* (95% CI 34,9*-96,8*) Values not provided	96,1%* (95% CI 92,7*-98,2*) Values not provided	241	#	#	#	#	#	#	symptomatic, screening independent of symptoms
MEDsan, SARS-CoV-2 Antigen Rapid Test (LFA)
[279] Olearo, a54.3	Germany	OP	unclear	no	184	45,2%* (95% CI 34,3*-56,5) Statistical variation	97,0% (95% CI 91,5-99,4*) Statistical variation	184	0.458	0.355	0.565	0.97	0.915	0.989	unclear
[244] Wagenhäuser, f89.3	Germany	OP	fresh	yes	3221	36,5% (95% CI 24,7*-49,6*) Statistical variation	99,6% (95% CI 99,3-99,8)	3221	0.365	0.257	0.482	0.996	0.993	0.998	symptomatic, high risk contact, screening independent of symptoms
MOLOGIC, COVID-19 Rapid Antigen Test (LFA)
[187] FINDdx, f93.1	Germany	AN/NMT	fresh	yes	665	90,7% (95% CI 85,7*-94,4*) Statistical variation	100% (95% CI 99,2-100)	665	0.906	0.856	0.94	1	0.992	1	symptomatic, high risk contact
NAL von minden, NADAL (LFA)
[188] FINDdx, f94.1	Switzerland	NP	fresh	yes	462	88,4% (95% CI 78,4*-94,9*) Statistical variation	99,2% (95% CI 97,8-99,7)	462	0.884	0.788	0.94	0.992	0.978	0.997	symptomatic, screening independent of symptoms
[236] Strömer, f11.1	Germany	NP	banked	no	124	63,7%* (95% CI 54,6*-72,2*) Statistical variation	not provided	124	0.731	#	#	#	#	#	unclear
[244] Wagenhäuser, f89.1	Germany	OP	fresh	yes	806	56,5% (95% CI 34,5*-76,8*) Statistical variation	100% (95% CI 99,5-100)	806	0.565	0.368	0.744	1	0.995	1	symptomatic, high risk contact, screening independent of symptoms
[203] Kohmer, f32.3	Germany	NP	fresh	no	100	24,3% (95% CI 15,1-35,7)	100% (95% CI 86,8-100)	100	0.243	0.151	0.357	1	0.868	1	screening independent of symptoms
NanoEntek, FREND COVID-19 Ag (requires reader)
[169] Bruzzone, f86.7	Italy	unclear	banked	no	60	93,3% (95% CI 83,8*-98,2*) Statistical variation	not provided	60	0.933	0.841	0.974	#	#	#	unclear
NDFOS, ND COVID-19 Ag Test (LFA)
[194] Homza, f87.3	Czech Republic	NP	fresh	yes	191	70,1% (95% CI 58,6-80,0)	56,1% (95% CI 46,4-65,4)	191	0.701	0.586	0.8	0.561	0.464	0.654	symptomatic, high risk contact
Ortho Clinical Diagnostics, VITROS SARS-CoV-2 Antigen Test (requires reader)
[178] Favresse, f31.5	Belgium	NP	fresh	no	188	83,3% (95% CI 74,4-90,2)	100% (95% CI 96,1-100)	188	0.833	0.744	0.902	1	0.961	1	symptomatic, screening independent of symptoms
Precision Biosensors, Exdia COVID-19 Ag (requires reader)
[170] Caruana, f34.3	Switzerland	NP	fresh	no	532	48,3% (95% CI 38,8*-57,8*) CI not provided	99,5% (95% CI 98,3*-99,9*) CI not provided	532	0.483	#	#	0.995	#	#	symptomatic, screening independent of symptoms
PRIMA, COVID-19 Antigen Rapid Test (LFA)
[169] Bruzzone, f86.3	Italy	unclear	banked	no	50	66,0% (95% CI 51,2*-78,8*) Statistical variation	not provided	50	0.66	0.522	0.95	#	#	#	unclear
QUIDEL, Sofia SARS Antigen FIA (requires reader)
[284] Porte, a32.1	Chile	NP/OP	banked	no	64	93,8% (95% CI 79,2*-99,2*) Statistical variation	96,9% (95% CI 83,8*-99,9*) Statistical variation	64	0.938	0.799	0.983	0.969	0.843	0.994	symptomatic
[196] Jääskeläinen, f50.1	Finland	NP	banked	no	188	80,4% (95% CI 73,1*-86,5*) Statistical variation	100% (95% CI 91,2*-100*) CI not provided	188	0.8	0.733	0.86	1	#	#	symptomatic, screening independent of symptoms
[251] Beck, a04.1	USA	NP	fresh	yes	346	77,0% (95% CI 64,5*-86,8*) CI not provided	99,6% (95% CI 98,1*-100*) CI not provided	346	0.77	#	#	0.996	#	#	symptomatic
[265] Herrera, a46.1	USA	unclear	unclear	unclear	1172	76,8% (95% CI 72,6-80,5)	99,2% (95% CI 98,2-99,7)	1172	0.7679	0.7255	0.8048	0.9916	0.9818	0.9969	symptomatic
[190] Marti, f46.1	USA	MT	fresh	unclear	427	72,0% (95% CI 56,3*-84,7*) CI not provided	99,7%* (95% CI 98,6*-100*) Statistical variation	427	0.72	#	#	0.99	#	#	symptomatic
RapiGEN, Biocredit Covid-19 Antigen Detection Kit (LFA)
[289] Shrestha, a36.1	Nepal	NP	fresh	yes	113	85,0% (95% CI 71,7*-93,8*) CI not provided	100% (95% CI 94,6*-100*) CI not provided	113	0.85	#	#	1	#	#	high risk contact
[260] FINDdx, a62.1	Brazil	NP	fresh	yes	476	74,4% (95% CI 65,5*-82,0*) Statistical variation	98,9%* (95% CI 97,2-99,7*) Statistical variation	476	0.744	0.658	0.814	0.9895	0.972	0.996	symptomatic
[295] Weitzel, a41.1	Chile	NP/OP	banked	no	109	62,0% (95% CI 50,4*-72,7*) Statistical variation	100% (95% CI 88,4*-100) Statistical variation	109	0.62	0.51	0.719	1	0.887	1	symptomatic
[233] Shidlovskaya, f61.1	Russia	NP	fresh	yes	106	56,4% (95% CI 44,7-67,6)	100% (95% CI 87,7-100)	106	0.564	0.447	0.676	1	0.877	1	symptomatic
[260] FINDdx, a62.2	Germany	ONP	fresh	yes	1239	52,0% (95% CI 31,3*-72,2*) Statistical variation	100% (95% CI 99,7-100)	1239	0.52	0.335	0.7	1	0.997	1	symptomatic, high risk contact
[169] Bruzzone, f86.4	Italy	unclear	banked	no	23	39,1% (95% CI 19,7*-61,5*) Statistical variation	not provided	23	0.391	0.222	0.592	#	#	#	unclear
[286] Schildgen, a33.1	Germany	BAL/TW	unclear	no	73	33,3% (95% CI 19,6*-49,6*) CI not provided	87,1% (95% CI 70,2*-96,4*) CI not provided	73	0.333	#	#	0.871	#	#	unclear
[200] Kenyeres, f84.1	Hungary	NP	fresh	no	37	8,1% (95% CI 1,7*-21,9*) CI not provided	not provided	37	0.0811	#	#	#	#	#	symptomatic
R-Biopharm, RIDA QUICK SARS-CoV-2 Antigen (LFA)
[291] Toptan, a55.1	Germany	NP/OP	banked	no	67	77,6% (95% CI 64,7*-87,5*) CI not provided	100% (95% CI 66,4*-100*) CI not provided	67	0.776	#	#	1	#	#	unclear
[291] Toptan, a55.2	Germany	unclear	banked	no	70	50,0% (95% CI 31,9*-68,1*) CI not provided	100% (95% CI 90,8*-100*) CI not provided	70	0.5	#	#	1	#	#	unclear
[203] Kohmer, f32.1	Germany	NP	fresh	no	100	39,2% (95% CI 28,0-51,2)	96,2% (95% CI 80,4-99,9)	100	0.392	0.28	0.512	0.962	0.804	0.999	screening independent of symptoms
Roche, Elecsys SARS-CoV-2 Antigen Test (requires reader)
[216] Nörz, f78.1	Germany	NP/OP	banked	no	3139	60,2% (95% CI 55,2-65,1)	99,9% (95% CI 99,6-100)	3139	0.602	0.552	0.651	0.999	0.996	1	unclear
Roche, SARS-CoV-2 Rapid Antigen Test (LFA)
[240] Thell, f81.1	Austria	unclear	fresh	unclear	591	80,3% (95% CI 74,3-85,4)	99,1% (95% CI 97,4-99,8)	591	0.803	0.743	0.854	0.991	0.974	0.998	symptomatic
SD Biosensor, Standard F (requires reader)
[284] Porte, a32.2	Chile	NP/OP	banked	no	64	90,6% (95% CI 75,0*-98,0*) Statistical variation	96,9% (95% CI 83,8*-99,9*) Statistical variation	64	0.906	0.758	0.968	0.969	0.843	0.994	symptomatic
[169] Bruzzone, f86.5	Italy	unclear	banked	no	60	86,7% (95% CI 75,4*-94,1*) Statistical variation	not provided	60	0.867	0.758	0.931	#	#	#	unclear
[261] FINDdx, a63.1	Brazil	NP	fresh	yes	453	77,5% (95% CI 69,0*-84,6*) Statistical variation	97,9% (95% CI 95,7-99,2*) Statistical variation	453	0.775	0.692	0.841	0.979	0.957	0.99	high risk contact
[261] FINDdx, a63.2	Germany	ONP	fresh	yes	676	69,2% (95% CI 52,4*-83,0*) Statistical variation	96,9% (95% CI 95,2-98,0)	676	0.692	0.536	0.814	0.969	0.952	0.98	symptomatic, high risk contact
[257] Drevinek, a10.2	Czech Republic	NP	fresh	yes	591	62,3% (95% CI 55,6*-68,7*) Statistical variation	99,5% (95% CI 98,0-99,9)	591	0.623	0.558	0.684	0.995	0.98	0.999	high risk contact
[219] Osterman, f20.1	Germany	NP/OP	unclear	no	360	60,9% (95% CI 53,5*-67,8*) Statistical variation	97,8% (95% CI 95,7-99,0*) Statistical variation	360	0.609	0.537	0.675	0.978	0.957	0.989	symptomatic, screening independent of symptoms
[273] Liotti, a22.1	Italy	NP	banked	no	359	47,1% (95% CI 37,1-57,1)	98,4% (95% CI 96,0-99,6)	359	0.471	0.371	0.571	0.984	0.96	0.996	unclear
SD Biosensor / Roche, Standard Q (LFA)
[255] Chaimayo, a57.1	Thailand	NP/OP	banked	no	454	98,3% (95% CI 91,1-100)	98,7% (95% CI 97,1-99,6)	454	0.983	0.9106	0.9996	0.9873	0.9706	0.9959	symptomatic
[169] Bruzzone, f86.1	Italy	unclear	banked	no	16	93,8% (95% CI 71,7-98,9)	not provided	16	0.938	0.717	0.989	#	#	#	unclear
[201] Kerneis, f69.1	France	NP	fresh	unclear	1109	94,2%* (95% CI 87,0*-98,1*) Statistical variation	99,0% (95% CI 98,2*-99,5*) Statistical variation	1109	0.94	0.86	0.98	1	0.98	0.99	symptomatic, high risk contact, screening independent of symptoms
[287] Schwob, a35.1	Switzerland	NP	fresh	yes	333	92,9% (95% CI 86,4-96,9)	100% (95% CI 98,3*-100*) CI not provided	333	0.929	0.864	0.969	1	#	#	symptomatic
[215] Nikolai, f35.3	Germany	NP	fresh	yes	96	91,2% (95% CI 76,3*-98,1*) Statistical variation	100% (95% CI 94,2-100)	96	0.912	0.77	0.97	1	0.942	1	symptomatic
[252] Berger, a05.2	Switzerland	NP	fresh	yes	529	89,0% (95% CI 83,7-93,1)	99,7% (95% CI 98,4-100)	529	0.89	0.837	0.931	0.997	0.984	1	symptomatic, high risk contact
[262] FINDdx, a64.1	Brazil	NP	fresh	yes	400	88,7% (95% CI 81,1*-94,0*) Statistical variation	97,6% (95% CI 95,2-99,0*) Statistical variation	400	0.887	0.813	0.934	0.976	0.952	0.988	high risk contact
[286] Schildgen, a33.3	Germany	BAL/TW	unclear	no	73	88,1% (95% CI 74,4*-96,0*) CI not provided	19,4% (95% CI 7,5*-37,5*) CI not provided	73	0.881	#	#	0.194	#	#	unclear
[207] Lindner, f15.1	Germany	NP	fresh	yes	139	85,0% (95% CI 70,2*-94,3*) Statistical variation	99,1% (95% CI 94,9*-100*) Statistical variation	139	0.85	0.709	0.929	0.991	0.948	0.995	symptomatic
[266] Iglὁi, a15.1	Netherlands	NP	fresh	yes	970	84,9% (95% CI 79,0*-89,8*) Statistical variation	99,5% (95% CI 98,7-99,9*) Statistical variation	970	0.849	0.791	0.894	0.995	0.987	0.998	symptomatic, high risk contact
[264] Gupta, a13.1	India	NP	fresh	yes	330	81,8% (95% CI 71,4*-89,7*) Statistical variation	99,6% (95% CI 97,8-99,9)	330	0.818	0.713	0.896	0.996	0.978	0.999	symptomatic, high risk contact
[196] Jääskeläinen, f50.2	Finland	NP	banked	no	198	81,0% (95% CI 74,0*-86,8*) Statistical variation	100% (95% CI 91,2*-100*) CI not provided	198	0.81	0.742	0.864	1	#	#	symptomatic, screening independent of symptoms
[242] Turcato, f09.1	Italy	NP	fresh	unclear	3410	80,3% (95% CI 74,4*-85,3*) Statistical variation	99,1% (95% CI 98,7*-99,4*) Statistical variation	3410	0.803	0.749	0.854	0.991	0.986	0.993	symptomatic, high risk contact, screening independent of symptoms
[272] Lindner, a21.2	Germany	NP	fresh	yes	289	79,5% (95% CI 63,5*-90,7*) Statistical variation	99,6% (95% CI 97,8-100)	289	0.795	0.645	0.892	0.996	0.978	1	symptomatic
[245] Yin, f82.4	Belgium	NP	banked	yes	65	78,3% (95% CI 58,1-90,3)	not provided	65	0.783	0.581	0.903	#	#	#	symptomatic
[4] Krüger, a17.1	Germany/England	NP/OP	unclear	no	1263	76,6% (95% CI 62,0*-87,7*) Statistical variation	99,3% (95% CI 98,6-99,7*) Statistical variation	1263	0.766	0.628	0.864	0.993	0.986	0.996	symptomatic, high risk contact
[212] Möckel, f19.1	Germany	NP/OP	fresh	yes	271	75,3% (95% CI 65,0*-83,8*) Statistical variation	100% (95% CI 98,0*-100) Statistical variation	271	0.753	0.658	0.834	1	0.984	1	symptomatic
[272] Lindner, a21.1	Germany	AN/MT	fresh	no	289	74,4% (95% CI 57,9*87,0*) Statistical variation	99,2% (95% CI 97,1-99,9*) Statistical variation	289	0.744	0.589	0.854	0.992	0.971	0.998	symptomatic
[271] Lindner, a53.1	Germany	NP	fresh	yes	180	73,2%* (95% CI 57,1*-85,8*) Statistical variation	99,3% (95% CI 96,0-100)	180	0.73	0.581	0.843	0.993	0.96	1	symptomatic
[229] Salvagno, f54.1	Italy	NP	unclear	no	321	72,5% (95% CI 64,6-79,5)	99,4% (95% CI 96,8-100)	321	0.725	0.646	0.795	0.994	0.968	1	symptomatic, high risk contacts
[254] Cerutti, a08.1	Italy	NP	unclear	no	185	72,1% (95% CI 62,5*-80,5*) CI not provided	100% (95% CI 95,6*-100*) CI not provided	185	0.721	#	#	1	#	#	symptomatic
[212] Möckel, f19.2	Germany	NP/OP	fresh	yes	2020	72,0% (95% CI 50,6*-87,9*) Statistical variation	99,4% (95% CI 96,9*-100*) Statistical variation	2020	0.72	0.533	0.867	0.994	0.973	0.999	symptomatic
[268] Krüttgen, a16.1	Germany	NP	banked	no	150	70,7% (95% CI 59,0*-80,6*) CI not provided	96,0% (95% CI 88,8*-99,2*) CI not provided	150	0.707	#	#	0.96	#	#	symptomatic
[278] Nalumansi, a27.1	Uganda	NP	fresh	yes	262	70,0% (95% CI 59,4*-79,2*) Statistical variation	92,4%* (95% CI 87,4*-95,9*) Statistical variation	262	0.7	0.6	0.79	0.92	0.87	0.96	symptomatic, screening independent of symptoms
[220] Pena, f36.1	Chile	NP	fresh	yes	842	69,9% (95% CI 58,0*-80,1*) Statistical variation	99,6% (95% CI 98,9-99,9)	842	0.698	0.585	0.792	0.996	0.988	0.998	high risk contact, screening independent of symptoms
[178] Favresse, f31.4	Belgium	NP	fresh	no	188	69,8% (95% CI 59,6-78,8)	100% (95% CI 96,1-100)	188	0.698	0.596	0.788	1	0.961	1	symptomatic, screening independent of symptoms
[219] Osterman, f20.2	Germany	NP/OP	unclear	no	386	64,5% (95% CI 58,3*-70,3*) Statistical variation	97,7% (95% CI 95,6-98,9*) Statistical variation	386	0.645	0.584	0.701	0.977	0.956	0.988	symptomatic, screening independent of symptoms
[194] Homza, f87.4	Czech Republic	NP	fresh	yes	139	61,9% (95% CI 45,6-76,4)	99,0% (95% CI 94,4-100)	139	0.619	0.456	0.764	0.99	0.944	1	symptomatic, high risk contact
[231] Schuit, f64.2	Netherlands	NP	fresh	yes	1596	62,9% (95% CI 54,0-71,1)	99,5% (95% CI 98,9-99,8)	1596	0.629	0.54	0.711	0.995	0.989	0.998	high risk contact, screening independent of symptoms
[226] Ristic, f44.1	Serbia	NP	fresh	unclear	120	58,1% (95% CI 42,1-73,0)	100% (95% CI 95,3*-100*) CI not provided	120	0.581	0.421	0.73	1	#	#	symptomatic
[199] Kannian, f26.1	India	saliva	unclear	no	37	55,6%* (95% CI 35,3*-74,5*) Statistical variation	100% (95% CI 69,2*-100*) Statistical variation	37	0.56	#	#	1	#	#	unclear
[279] Olearo, a54.1	Germany	OP	unclear	no	184	48,8%* (95% CI 37,7*-60,0*) Statistical variation	100% (95% CI 96,4*-100) Statistical variation	184	0.494	0.389	0.599	1	0.963	1	unclear
[167] Baro, f33.3	Spain	NP	banked	no	286	43,6% (95% CI 33,7-53,8)	96,2% (95% CI 92,4-98,5)	286	0.436	0.337	0.538	0.962	0.924	0.985	screening independent of symptoms
[203] Kohmer, f32.2	Germany	NP	fresh	no	100	43,2% (95% CI 31,8*-55,3) Statistical variation	100% (95% CI 86,8-100)	100	0.432	0.378	0.553	1	0.868	1	screening independent of symptoms
[170] Caruana, f34.1	Switzerland	NP	fresh	no	532	41,2% (95% CI 32,1*-50,8*) CI not provided	99,8%* (95% CI 98,7*-100*) CI not provided	532	0.412	#	#	0.997	#	#	symptomatic, screening independent of symptoms
[254] Cerutti, a08.2	Italy	NP	fresh	no	145	40,0% (95% CI 5,3*-85,3*) CI not provided	100% (95% CI 97,4*-100*) CI not provided	145	0.4	#	#	1	#	#	screening independent of symptoms
[171] Caruana, f75.1	Switzerland	NP	fresh	unclear	116	28,6% (95% CI 3,7*-71,0*) CI not provided	98,2% (95% CI 93,5*-99,8*) CI not provided	116	0.286	#	#	0.982	#	#	screening independent of symptoms
SD Biosensor / Roche, Standard Q (nasal sampling) (LFA)
[215] Nikolai, f35.4	Germany	MT	fresh	yes	96	91,2% (95% CI 76,3*-98,1*) Statistical variation	98,4% (95% CI 91,3*-100*) Statistical variation	96	0.912	0.77	0.97	1	0.942	1	symptomatic
[215] Nikolai, f35.2	Germany	MT	fresh	yes	132	86,1% (95% CI 70,5*-95,3*) Statistical variation	100% (95% CI 96,2*-100*) Statistical variation	132	0.861	0.713	0.939	1	0.89	1	symptomatic
[215] Nikolai, f35.1	Germany	AN	fresh	yes	132	86,1% (95% CI 70,5*-95,3*) Statistical variation	100% (95% CI 96,2*-100*) Statistical variation	132	0.861	0.713	0.939	1	0.89	1	symptomatic
[207] Lindner, f15.2	Germany	MT	fresh	yes	180	82,5% (95% CI 67,2*92,7*) Statistical variation	100% (95% CI 96,5-100)	180	0.825	0.66	0.898	1	0.965	1	symptomatic
[234] Stohr, f45.2	Netherlands	AN	fresh	unclear	1611	61,5% (95% CI 54,2*-68,4*) Statistical variation	99,7% (95% CI 99,3-99,9)	1611	0.615	0.544	0.681	0.997	0.993	0.999	symptomatic, screening independent of symptoms
[271] Lindner, a53.2	Germany	AN	fresh	yes	179	80,5% (95% CI 65,1*-91,2*) Statistical variation	98,6% (95% CI 94,9-99,8*) Statistical variation	179	0.805	0.66	0.898	0.986	0.949	0.996	symptomatic, high risk contact
Shenzhen Lvshiyuan Biotechnology, Green Spring SARS-CoV-2-Antigen-Schnelltest-Set (LFA)
[223] Pickering, f73.4	United Kingdom	AN/OP	banked	no	200	77,0% (95% CI 67,5*-84,8*) Statistical variation	98,0% (95% CI 93,0-99,8*) Statistical variation	200	0.77	0.679	0.842	0.98	0.93	0.996	unclear
Shenzen Bioeasy Biotechnology, 2019-nCov Antigen Rapid Test Kit (requires reader)
[285] Porte, a31.1	Chile	NP/OP	banked	no	127	93,9% (95% CI 86,3*-98,0*) Statistical variation	100% (95% CI 92,1*-100*) CI not provided	127	0.939	0.865	0.974	1	#	#	symptomatic
[295] Weitzel, a41.4	Chile	NP/OP	banked	no	111	85,0% (95% CI 75,3*-92,0*) Statistical variation	100% (95% CI 88,8*-100) Statistical variation	111	0.85	0.756	0.912	1	0.89	1	symptomatic
[282] Parada-Ricart, a58.1	Spain	NP	fresh	yes	172	73,1%* (95% CI 52,2*-88,4*) Values not provided	85,6%* (95% CI 78,9*-90,9*) Values not provided	172	#	#	#	#	#	#	unclear
[4] Krüger, a17.2	Germany	NP/OP	fresh	no	727*	66,7% (95% CI 41,7-84,8)	93,1% (95% CI 91,0-94,8)	727	0.667	0.417	0.848	0.931	0.91	0.948	symptomatic, high risk contact
Siemens Healthineers, CLINITEST Rapid COVID-19 Antigen Test (LFA)
[241] Torres, f29.1	Spain	NP	fresh	yes	178	80,2% (95% CI 70,6*-87,8*) Statistical variation	100% (95% CI 95,8-100)	178	0.802	0.709	0.871	1	0.958	1	symptomatic
[241] Torres, f29.2	Spain	NP	fresh	yes	92	60,0% (95% CI 38,7*-78,9*) Statistical variation	100% (95% CI 94,6-100)	92	0.6	0.407	0.766	1	0.946	1	high risk contact
[279] Olearo, a54.4	Germany	OP	unclear	no	170	54,8%* (95% CI 43,5*-65,7*) Statistical variation	100% (95% CI 95,8*-100) Statistical variation	170	0.549	0.434	0.659	1	0.963	1	unclear
[167] Baro, f33.2	Spain	NP	banked	no	286	51,5% (95% CI 41,3-61,6)	98,4% (95% CI 95,3-99,7*) Statistical variation	286	0.515	0.413	0.616	0.984	0.953	0.996	screening independent of symptoms
SIENNA, COVID-19 Antigen Rapid Test (LFA)
[209] Bouassa, f67.1	France	NP	banked	no	100	90,0% (95% CI 82,4*-95,1*) Statistical variation	100% (95% CI 92,9*-100) Statistical variation	100	90	0.841	0.959	1	0.999	1	unclear
Sugentech, SGTi-flex COVID-19 Ag (LFA)
[233] Shidlovskaya, f61.2	Russia	NP	fresh	yes	106	52,6% (95% CI 40,9-64,0)	96,4% (95% CI 81,7-99,9)	106	0.526	0.409	0.64	0.964	0.817	0.999	symptomatic
SureScreen, COVID-19 Rapid Antigen Visual Read (LFA)
[] Pickering, f73.14	United Kingdom	AN/OP	banked	no	23	74,0%* (95% CI 51,6*-89,8*) CI not provided	not provided	23	0.739	#	#	#	#	#
[223] Pickering, f73.3	United Kingdom	AN/OP	banked	no	200	65,0% (95% CI 54,8*-74,3*) Statistical variation	100% (95% CI 96,4*-100*)	200	0.65	0.553	0.736	1	0.963	1	unclear
[] Pickering, f73.15	United Kingdom	AN/OP	banked	no	23	65,2% (95% CI 42,7*-83,6*) CI not provided	not provided	23	0.652	#	#	#	#	#
[] Pickering, f73.13	United Kingdom	AN/OP	banked	no	23	61,0%* (95% CI 38,5*-80,3*) CI not provided	not provided	23	0.608	#	#	#	#	#
[167] Baro, f33.5	Spain	NP	banked	no	286	28,8% (95% CI 20,2-38,6)	97,8% (95% CI 94,5-99,4)	286	0.288	0.202	0.386	0.978	0.945	0.994	screening independent of symptoms
SureScreen, COVID-19 Rapid Antigen Flourescent (requires reader)
[223] Pickering, f73.6	United Kingdom	AN/OP	banked	no	200	69,0% (95% CI 59,0*-77,9*) Statistical variation	98,0% (95% CI 93-99,8*) Statistical variation	200	0.69	0.594	0.772	0.98	0.93	0.996	unclear
[223] Pickering, f73.7	United Kingdom	AN/OP	banked	no	141	60,3% (95% CI 51,7*-68,4*) Statistical variation	not provided	141	0.603	0.52	0.68	#	#	#	unclear
VivaCheck, VivaDiag™ SARS-CoV-2 Ag Rapid Test (LFA)
[194] Homza, f87.5	Czech Republic	NP	fresh	yes	268	41,8% (95% CI 31,5-52,6)	96,0% (95% CI 92,0-98,4)	268	0.418	0.315	0.526	0.96	0.92	0.984	symptomatic, high risk contact
Zhuhai Encode Medical Engineering, SARS-CoV-2 Antigen Rapid Test (LFA)
[223] Pickering, f73.5	United Kingdom	AN/OP	banked	no	200	74,0% (95% CI 64,3*-82,3*) Statistical variation	100% (95% CI 96,4*-100) Statistical variation	200	0.74	0.646	0.816	1	0.963	1	unclear
[223] Pickering, f73.9	United Kingdom	AN/OP	banked	no	90	74,4% (95% CI 64,2*-83,1*) Statistical variation	not provided	90	0.744	0.646	0.823	#	#	#	unclear
