# Supplementary material for: Accuracy of novel antigen rapid diagnostics for SARS-CoV-2: A living systematic review and meta-analysis
Source: PLoS Med. 2021 Aug 12;18(8):e1003735. doi: 10.1371/journal.pmed.1003735 (PMC8389849; doi:10.1371/journal.pmed.1003735)
Supplement: S3 Table — (XLSX) [file pmed.1003735.s014.xlsx]

## Sheet: Tabelle1
				S3 Table. Summary of analytical studies. Caption: Ct = cycle treshold; GE = genome equivalents; LFA = lateral flow assey; LOD = limit of detection; ml = milliliter; pfu = plaque forming units
LOD 50% by viral load (CI 95%) *	LOD 95% by viral load (CI 95%) *	Sensitivity (CI 95%)	Specificity (CI 95%)	Manufacturer, Test	Study location	Cross reactivity	LOD [log10 copies/swab]	LOD [viral load in pfu/ml]	LOD [Ct-value]	LOD [viral load in RNA copies/ml]	LOD [log GE/test]
				Abbott, Panbio (LFA)
5,61 (5,27-5,95)	7,45 (6,79-8,20)	n/a	100,00% (n/a)	[256] Corman, a59	Germany	- respiratory syncytial virus A	6.6	n/a	n/a	n/a	n/a
n/a	n/a	n/a	n/a	[191] Haage, f13	Germany	n/a	6.1	n/a	n/a	n/a	n/a
		n/a	n/a	[208] Mak, f48	Hong Kong	n/a	n/a	n/a	26.3	n/a	n/a
				[173] Cubas Atienzar, f62	England	n/a	n/a	5.0 * 10^3	n/a	n/a	n/a
				[198] Jungnick, f76	Germany	n/a	n/a	n/a	n/a	9.8*10^5	n/a
				[198] Jungnick, f76	Germany	n/a	n/a	n/a	n/a	8.5*10^5	n/a
				[198] Jungnick, f76	Germany	n/a	n/a	n/a	n/a	8.9*10^5	n/a
				[227] Rodgers, f80	United Kingdom	n/a	n/a	n/a	n/a	n/a	6.3
				[227] Rodgers, f80	United Kingdom	n/a	n/a	n/a	n/a	n/a	5.6-5.9
				[227] Rodgers, f80	United Kingdom	n/a	n/a	n/a	n/a	n/a	5.6
				Abbott, BinaxNOW (LFA)
n/a	n/a	n/a	n/a	[282] Perchetti, a60	Germany	n/a	4.6 - 4.9	n/a	n/a	n/a	n/a
				[227] Rodgers, f80	United Kingdom	n/a	n/a	n/a	n/a	n/a	6.3
				[227] Rodgers, f80	United Kingdom	n/a	n/a	n/a	n/a	n/a	4.7 - 5.9
				[227] Rodgers, f80	United Kingdom	n/a	n/a	n/a	n/a	n/a	5.6
				Bionote, NowCheck (LFA)
n/a	n/a	n/a	n/a	[191] Haage, f13	Germany	n/a	6.0	n/a	n/a	n/a	n/a
				[173] Cubas Atienzar, f62	England	n/a	n/a	5.0 * 10^3	n/a	n/a	n/a
				ichroma, COVID-19 AG (requires reader)
n/a	n/a	n/a	n/a	[191] Haage, f13	Germany	n/a	5.9	n/a	n/a	n/a	n/a
				[173] Cubas Atienzar, f62	England	n/a	n/a	1.0 * 10^4	n/a	n/a	n/a
				Coris BioConcept, COVID-19 Ag Respi-Strip (LFA)
7,60 (7,37-7,82)	8,36 (8,00-8,76)	n/a	100,00% (n/a)	[256] Corman, a59	Germany	none detected	7.5	n/a	n/a	n/a	n/a
n/a	n/a	n/a	n/a	[191] Haage, f13	Germany	n/a	7.9	n/a	n/a	n/a	n/a
		n/a	n/a	[274] Mak, a23	Hong Kong	n/a	n/a	n/a	18.4	n/a	n/a
				[173] Cubas Atienzar, f62	England	n/a	n/a	5.0 * 10^3	n/a	n/a	n/a
				Edinburgh Genetics, ActivXpress (LFA)
n/a	n/a	n/a	n/a	[191] Haage, f13	Germany	n/a	6.2	n/a	n/a	n/a	n/a
		n/a	n/a	[173] Cubas Atienzar, f62	England	n/a	n/a	1.0 * 10^4	n/a	n/a	n/a
				Excalibur Healthcare Services, Rapid SARS-CoV-2 Antigen test card (LFA)
				[173] Cubas Atienzar, f62	England	n/a	n/a	1.0 * 10^3	n/a	n/a	n/a
				Fujirebio, ESPLINE SARS-CoV-2 (LFA)
				[173] Cubas Atienzar, f62	England	n/a	n/a	5.0 * 10^2	n/a	n/a	n/a
				Guangzhou Wondfo Biotech, 2019-nCoV Antigen Test (LFA)
				[173] Cubas Atienzar, f62	England	n/a	n/a	2.5 * 10^3	n/a	n/a	n/a
				Green Cross Medical Science, Genedia W COVID-19 Ag (LFA)
				[173] Cubas Atienzar, f62	England	n/a	n/a	2.5 * 10^4	n/a	n/a	n/a
				[191] Haage, f13	Germany	n/a	7.7	n/a	n/a	n/a	n/a
				Innova Medical Group, INNOVA SARS-CoV-2 Antigen Rapid Qualitative Test (LFA)
				[173] Cubas Atienzar, f62	England	n/a	n/a	1.0 * 10^3	n/a	n/a	n/a
				Healgen, Rapid COVID-19 Ag Test (LFA)
4,48 (3,41-5,32)	7,27 (6,27-8,40)	n/a	91,42% (n/a)	[256] Corman, a59	Germany	- Adenovirus - Entero / Rhinovirus - Influencavirus A H1 - Influencavirus A H3 - Parainfluencavirus 1 - Parainfluencavirus 2 - Parainfluencavirus 3	6.4	n/a	n/a	n/a	n/a
				JOYSBIO Biotechnology, COVID-19 Antigen Rapid Test Kit (LFA)
n/a	n/a	n/a	n/a	[191] Haage, f13	Germany	n/a	6.2	n/a	n/a	n/a	n/a
				[173] Cubas Atienzar, f62	England	n/a	n/a	2.5 * 10^5	n/a	n/a	n/a
				MOLOGIC, COVID-19 Rapid Antigen Test (LFA)
				[173] Cubas Atienzar, f62	England	n/a	n/a	2.5 * 10^2	n/a	n/a	n/a
				NAL von minden, NADAL (LFA)
7,19 (6,97-7,43)	7,87 (7,52-8,23)	n/a	97,12% (n/a)	[256] Corman, a59	Germany	none detected	7.0	n/a	n/a	n/a	n/a
		n/a	n/a	[274] Mak, a23	Hong Kong	n/a	n/a	n/a	18.4	n/a	n/a
				[198] Jungnick, f76	Germany	n/a	n/a	n/a	n/a	9.8*10^5	n/a
				[198] Jungnick, f76	Germany	n/a	n/a	n/a	n/a	8.5*10^5	n/a
				[198] Jungnick, f76	Germany	n/a	n/a	n/a	n/a	8.9*10^5	n/a
				Premier Medical Corporation, Sure Status COVID-19 Antigen Card Test (LFA)
				[173] Cubas Atienzar, f62	England	n/a	n/a	5.0 * 10^2	n/a	n/a	n/a
				RapiGEN, Biocredit Covid-19 Antigen Detection Kit (LFA)
9,51 (8,84-12,26)	11,10 (9,71-17,01)	n/a	100,00% (n/a)	[256] Corman, a59	Germany	none detected	10.2	n/a	n/a	n/a	n/a
		n/a	n/a	[275] Mak, a24	Hong Kong	n/a	n/a	n/a	18.4	n/a	n/a
				[173] Cubas Atienzar, f62	England	n/a	n/a	5.0 * 10^4	n/a	n/a	n/a
				[198] Jungnick, f76	Germany	n/a	n/a	n/a	n/a	3.1*10^7	n/a
				[198] Jungnick, f76	Germany	n/a	n/a	n/a	n/a	2.6*10^5	n/a
				[198] Jungnick, f76	Germany	n/a	n/a	n/a	n/a	3.4*10^5	n/a
				R-Biopharm, RIDA QUICK SARS-CoV-2 Antigen (LFA)
5,40 (4,99-5,77)	7,22 (6,57-7,96)	n/a	82,86% (n/a)	[256] Corman, a59	Germany	- Influencavirus A H1 - Influencavirus A H3	6.3	n/a	n/a	n/a	n/a
				SD Biosensor, Standard F (requires reader)
				[173] Cubas Atienzar, f62	England	n/a	n/a	2.5 * 10^4	n/a	n/a	n/a
				SD Biosensor / Roche, Standard Q (LFA)
5,64 (5,23-6,00)	7,68 (6,96-8,50)	n/a	97,12% (n/a)	[256] Corman, a59	Germany	- Parainfluencavirus 3	6.8	n/a	n/a	n/a	n/a
n/a	n/a	n/a	n/a	[191] Haage, f13	Germany	n/a	6.0	n/a	n/a	n/a	n/a
		n/a	n/a	[274] Mak, a23	Hong Kong	n/a	n/a	n/a	28.7	n/a	n/a
		n/a	n/a	[208] Mak, f48	Hong Kong	n/a	n/a	n/a	26.3	n/a	n/a
				[173] Cubas Atienzar, f62	England	n/a	n/a	5.0 * 10^3	n/a	n/a	n/a
				[198] Jungnick, f76	Germany	n/a	n/a	n/a	n/a	9.8*10^5	n/a
				[198] Jungnick, f76	Germany	n/a	n/a	n/a	n/a	8.5*10^5	n/a
				[198] Jungnick, f76	Germany	n/a	n/a	n/a	n/a	8.9*10^5	n/a
				Shenzen Bioeasy Biotechnology, 2019-nCov Antigen Rapid Test Kit (requires reader)
n/a	n/a	n/a	n/a	[191] Haage, f13	Germany	n/a	6.9	n/a	n/a	n/a	n/a
				[173] Cubas Atienzar, f62	England	n/a	n/a	5.0 * 10^3	n/a	n/a	n/a
				Siemens Healthineers, CLINITEST Rapid COVID-19 Antigen Test (LFA)
n/a	n/a	n/a	n/a	[191] Haage, f13	Germany	n/a	6.0	n/a	n/a	n/a	n/a
				[198] Jungnick, f76	Germany	n/a	n/a	n/a	n/a	1.7*10^5	n/a
				[198] Jungnick, f76	Germany	n/a	n/a	n/a	n/a	8.5*10^5	n/a
				[198] Jungnick, f76	Germany	n/a	n/a	n/a	n/a	8.9*10^5	n/a
				Zhejiang Orient Gene Biotech, Coronavirus Ag Rapid Test (LFA)
				[173] Cubas Atienzar, f62	England	n/a	n/a	2.5 * 10^3	n/a	n/a	n/a
